# Supplementary material for: Oxidative Depolymerization of Alkaline Lignin from Pinus Pinaster by Oxygen and Air for Value-Added Bio-Sourced Synthons
Source: Polymers (Basel). 2021 Oct 28;13(21):3725. doi: 10.3390/polym13213725 (PMC8587034; doi:10.3390/polym13213725)
Supplement: Supplementary file 1 [file polymers-13-03725-s001.zip]

Archive with 1 entries (1 files):
- polymers-1393782-supplementary.pdf
